# Supplementary material for: Understanding the Chemosensory and Detoxification Mechanisms in the Oriental Fruit Fly, Bactrocera dorsalis
Source: Insects. 2026 Apr 14;17(4):416. doi: 10.3390/insects17040416 (PMC13116743; doi:10.3390/insects17040416)
Supplement: Supplementary file 1 [file insects-17-00416-s001.zip]

Archive with 1 entries (1 files):
- insects-4124627-supplementary.pdf
